# Supplementary material for: The Expression Kinetics and Immunogenicity of Lipid Nanoparticles Delivering Plasmid DNA and mRNA in Mice
Source: Vaccines (Basel). 2023 Oct 11;11(10):1580. doi: 10.3390/vaccines11101580 (PMC10610642; doi:10.3390/vaccines11101580)
Supplement: Supplementary file 1 [file vaccines-11-01580-s001.zip]

Archive with 1 entries (1 files):
- vaccines-2561858-SI.pdf
